# Supplementary material for: Oaks and Climate Change: Contrasting Range Responses of Mediterranean and Temperate Quercus Species in the Western Palearctic
Source: Ecol Evol. 2026 Feb 6;16(2):e73055. doi: 10.1002/ece3.73055 (PMC12880897; doi:10.1002/ece3.73055)
Supplement: Supplementary file 1 — Data S1: ece373055‐sup‐0001‐Supinfo.zip. [file ECE3-16-e73055-s001.zip]

Archive with 2 entries (2 files):
- Supporting_Information.docx
- Supporting_Information_occurrence_data.csv
