# Supplementary material for: Oaks and Climate Change: Contrasting Range Responses of Mediterranean and Temperate Quercus Species in the Western Palearctic
Source: Ecol Evol. 2026 Feb 6;16(2):e73055. doi: 10.1002/ece3.73055 (PMC12880897; doi:10.1002/ece3.73055)
Supplement: Supplementary file 1 — Data S1: ece373055‐sup‐0001‐Supinfo.zip. [file ECE3-16-e73055-s001.zip › Supporting_Information_occurrence_data.csv]

species	latitude	longitude
robur	51.5466	-0.769
robur	54.07528	-0.85362
robur	59.96105	23.50556
robur	60.9673	24.5317
robur	48.51235	-1.94512
robur	49.78057	3.9019
robur	49.12807	5.53498
robur	46.75011	-0.86594
robur	49.01422	-0.48704
robur	49.49546	0.86104
robur	48.43374	-3.56435
robur	51.98218	0.69424
robur	50.83046	-3.77516
robur	55.76949	-4.15218
robur	51.11269	-2.50005
robur	52.82162	-1.62897
robur	52.40404	-2.98863
robur	57.31443	-2.58112
robur	52.88362	0.60115
robur	52.0755	-7.67257
robur	55.37144	10.01249
robur	55.75149	12.16267
robur	56.67041	9.93978
robur	56.49819	8.29079
robur	55.5766	8.6099
robur	54.69682	11.82552
robur	49.42114	2.1044
robur	50.5887	2.08361
robur	48.88173	3.88632
robur	49.51063	-1.76463
robur	43.0099	-2.9141
robur	43.703	-7.548
robur	42.5798	-7.7449
robur	43.1283	-1.6723
robur	43.4393	-6.0222
robur	43.3608	-4.4562
robur	43.0009	-8.9141
robur	50.96279	5.98031
robur	42.17	1.78
robur	42.95	-0.18
robur	52.56	10.75
robur	52.46	7.25
robur	51.66	9.08
robur	51.66	13.75
robur	50.96	10.75
robur	50.66	7.42
robur	49.96	10.92
robur	49.76	9.58
robur	49.56	7.92
robur	49.46	12.58
robur	48.46	11.75
robur	53.76	12.58
robur	48.46	8.08
robur	53.56	8.92
robur	50.928	4.329
robur	60.77603	21.44067
robur	57.47226	-4.41816
robur	50.17162	-5.15133
robur	48.3536	13.4072
robur	53.98876	-6.85646
robur	53.71926	-9.13622
robur	54.97951	-2.07813
robur	47.989	5.29277
robur	46.7708	2.50857
robur	47.9147	2.79809
robur	47.8277	0.2876
robur	46.9263	0.99769
robur	46.5051	5.28522
robur	47.3773	4.05139
robur	48.34	1.49387
robur	47.4855	9.64672
robur	42.1	-2.1
robur	50.2433	16.7504
robur	58.5738	16.3104
robur	57.1186	12.3403
robur	52.22847	4.45319
robur	52.24545	5.87076
robur	53.38809	5.25164
robur	58.3235	14.0978
robur	58.0313	12.1592
robur	60.4009	17.3148
robur	59.1868	14.8386
robur	56.1783	15.6778
robur	59.4796	16.6163
robur	57.0311	16.8527
robur	53.90036	-2.38052
robur	50.56	12.92
robur	48.76	10.58
robur	53.76	14.25
robur	53.56	10.58
robur	57.64029	10.40339
robur	60.90569	27.96432
robur	59	26
robur	47.53782	11.94899
robur	51.73945	-9.37546
robur	55.06807	-6.98244
robur	46.2029	4.01059
robur	59.68073	11.36838
robur	52.76	12.42
robur	54.67	17.36
robur	59.8728	18.8318
robur	57.8508	19.0668
robur	48.64664	6.73429
robur	52.73095	-9.11035
robur	55.9674	-2.40055
robur	54.71096	-8.69825
robur	46.4997	15.91172
robur	51.16528	15.02361
robur	48.33333	15.75
robur	56.6638	14.1809
robur	51.88895	-4.83401
robur	52.86	13.75
robur	50.02	5.92
robur	59.3976	13.0754
robur	44.7333	-0.6833
robur	60.33933	25.91955
robur	41.82	3
robur	53.00517	-7.62755
robur	51.65348	12.47746
robur	52.66	8.75
robur	43.42	1.27
robur	53.46	7.42
robur	57.91578	26.64639
robur	49.75	15
robur	55.5603	13.7171
robur	50	36.25
robur	42.1	-6.1
robur	58.98279	9.60399
robur	44.8	10.31667
robur	52.7	15.2
robur	40.28	-8.41
robur	50.76	8.75
robur	44.99986	15.57856
robur	46.09969	14.5786
robur	49.65	41.75
robur	54.03275	19.78628
robur	53.62728	22.91871
robur	47.56	8.08
robur	44.16667	23.58333
robur	50.48242	18.12412
robur	50.20173	22.75211
robur	42.3333	13.2667
robur	47	20
robur	50.05	19.91667
robur	50.43333	30.51667
robur	43.7656	7.4589
robur	52	42.66667
robur	44.5	26.08333
robur	54.46	9.42
robur	58.18487	7.51789
robur	60.84019	10.11304
robur	60.92442	8.43741
robur	59.08319	5.71667
robur	59.44301	8.01993
robur	60.57204	6.71278
robur	43.32493	2.5272
robur	45.1893	28.61732
robur	44.4011	4.18322
robur	48.85527	9.37896
robur	47.74331	6.50434
robur	55.78594	37.28313
robur	59.92716	9.68873
robur	45.0844	0.60806
robur	52	20
robur	38.56667	42.1
robur	43.59472	41.85722
robur	55.44	40.54
robur	44.38769	2.56691
robur	44.18126	5.44563
robur	45.73502	2.04197
robur	45.53649	5.24901
robur	46.10336	6.75929
robur	45.98468	0.86836
robur	59.96944	30.32
robur	47.98972	17.04667
robur	46.875	13.29167
robur	47.225	14.79167
robur	56.65	25.4333
robur	46.50278	11.30361
robur	57.7152	15.4317
robur	41.03333	29.1
robur	48.47	20.47
robur	47.25	27.25
robur	45.8	25.5
robur	56.9757	18.291
robur	37.7	43.85
robur	60.17108	5.05365
robur	54.74	21.74
robur	40.534872	33.499876
robur	39.959228	32.393081
robur	37.699238	31.943429
robur	39.306011	39.1834
robur	40.913286	35.894412
robur	40.936989	27.28072
robur	40.478945	29.066378
robur	40.603559	31.278756
robur	41.2277	33.137377
robur	38.163918	31.895622
robur	39.350361	36.399752
robur	38.446195	34.140952
robur	39.715506	40.114511
robur	39.826468	42.304891
robur	40.91286389	41.74169444
robur	41.94718889	34.90348611
robur	41.50613611	34.21614722
robur	37.52451944	34.67063333
robur	38.14428	32.4694
robur	39.618019	27.555647
robur	39.93735	30.22905
robur	41.362476	27.560099
robur	38.9401	33.5438
robur	41.197	32.3358
robur	38.1182	30.4658
robur	41.873	27.9795
robur	40.7685	26.5147
robur	37.4564	44.3535
robur	39.8915	38.7052
robur	39.1746	40.1373
robur	40.8899	29.7776
robur	41.483	31.8197
robur	39.8158	27
robur	46.26122157	44.51524892
robur	46.75583772	35.13034762
robur	45.3932998	33.21450549
robur	47.25678213	32.24911774
robur	59.73155146	14.66172306
robur	40.55461091	-4.040872999
robur	40.51541576	-6.04522049
robur	39.24261312	-5.948158816
robur	38.77676784	-9.381587786
robur	39.26594382	-9.233535451
robur	42.17340217	14.50131696
robur	41.79808095	15.91786878
robur	40.14903198	15.3088772
robur	39.08269404	16.21918674
robur	38.47487523	16.33185096
robur	44.16327707	16.51165701
robur	44.56646635	17.70118451
robur	44.06454039	18.28172548
robur	44.05489717	17.27670903
robur	43.40597118	17.12772657
robur	43.16099246	17.85386117
robur	42.42418781	18.82578038
robur	40.58794044	19.48229412
robur	40.88838641	20.15178871
robur	40.02653897	20.04183099
robur	39.55927951	19.90377261
robur	38.58083099	21.18723148
robur	41.37100017	22.95695479
robur	41.64661196	23.66694037
robur	41.64367053	25.75936307
robur	45.1243866	14.59556654
robur	38.83290213	48.70492338
robur	42.24849194	-3.298366688
robur	41.41250961	-6.928547405
robur	39.15801441	-7.610541161
robur	37.57944388	-8.693899877
robur	40.4382665	-7.092330903
robur	38.78593806	-8.656544403
robur	43.9823904	3.448062449
robur	40.05283506	-5.697273556
robur	41.16807299	-3.412868131
robur	43.81981661	6.876224712
robur	43.55617258	5.638136131
robur	43.30811552	6.338642525
robur	45.3322155	29.52698532
robur	41.93877776	19.40645183
robur	41.38710555	19.5535188
robur	40.73998944	22.15887943
robur	50.7179123	49.90670581
robur	50.64554015	46.94826319
robur	41.93079226	9.280353941
robur	45.33655306	39.19978299
robur	39.51006195	49.17167244
robur	38.9774157	46.46647909
robur	38.81109011	35.60692945
cerris	48.24	16.3
cerris	42.566786	12.195257
cerris	44.681037	10.616516
cerris	44.992233	12.170547
cerris	45.688889	4.861667
cerris	44.272236	10.705356
cerris	43.869493	11.76166
cerris	43.606389	6.643333
cerris	36.673881	22.460405
cerris	46.757182	5.617345
cerris	47.110862	15.503338
cerris	43.588825	3.874081
cerris	44.559022	6.044103
cerris	47.627841	6.165684
cerris	43.212778	13.394653
cerris	45.927578	10.254353
cerris	43.681829	4.639902
cerris	40.562967	16.013537
cerris	40.281451	28.334622
cerris	46.300563	19.318355
cerris	42.124699	14.02627
cerris	46.259808	5.642937
cerris	45.347882	18.381157
cerris	39.417361	16.43979
cerris	44.682164	21.705399
cerris	38.044137	27.943462
cerris	37.753889	32.197222
cerris	39.026434	16.421452
cerris	37.182907	22.437929
cerris	42.438763	19.236877
cerris	38.816667	23.450833
cerris	41.817128	15.996942
cerris	40.017143	27.050907
cerris	44.842555	15.419233
cerris	42.627854	20.808196
cerris	44.541667	9.4475
cerris	36.723038	14.916289
cerris	46.247723	11.783173
cerris	49.791643	19.085364
cerris	47.81976	7.21141
cerris	47.28964	6.90484
cerris	38.004722	14.876924
cerris	37.883425	14.007934
cerris	37.882657	13.377321
cerris	43.08778	10.62444
cerris	40.115814	35.186115
cerris	40.626293	14.375799
cerris	39.956833	26.2395
cerris	nan	nan
cerris	44.42214	4.28423
cerris	nan	nan
cerris	46.922462	23.530174
cerris	45.561356	8.691532
cerris	37	35.333333
cerris	34	36.5
cerris	34.283333	35.966667
cerris	39.907234	20.751801
cerris	41.308868	22.054729
cerris	42.559467	21.680832
cerris	45.097759	14.353638
cerris	38.004414	30.810471
cerris	37.633461	27.178631
cerris	45.7024	13.233695
cerris	46.112339	21.806574
cerris	42.23735	27.775497
cerris	44.103119	26.912041
cerris	36.963882	34.561958
cerris	43.903797	7.915564
cerris	40.106758	9.387521
cerris	43.89444	20.21389
cerris	43.95	19.35833
cerris	42.23608	13.487427
cerris	44.971645	8.872282
cerris	43.605556	22.669444
cerris	40.4328	21.5025
cerris	40.167488	15.544545
cerris	38.86666	20.83333
cerris	46.8475	17.27611
cerris	42.61639	27.22583
cerris	42.96694	27.28972
cerris	42.356387	10.901329
cerris	43.42786	9.90632
cerris	41.77881	13.389936
cerris	46.875	15.95833
cerris	42.90361	18.97
cerris	41.1	26.1
cerris	39.55	20.316667
cerris	41.166667	24.8
cerris	40.752589	16.489027
cerris	38.4767	31.2525
cerris	46.53117	3.66855
cerris	44.914638	9.3929
cerris	48.64917	21.14556
cerris	45.03278	23.37917
cerris	45.63925	4.09117
cerris	48.583332	19.166666
cerris	47.883683	24.03615
cerris	35.60028	36.17861
cerris	41.171	36.284
cerris	41.62	33.719
cerris	36.75	36.33333
cerris	38.70462	39.25212
cerris	36.67932	32.61069
cerris	40.1435	29.9753
cerris	37.4227	34.8725
cerris	47.222	10.253
cerris	37.707389	37.041667
coccifera	26.82169914	39.21500015
coccifera	27.67090034	39.09669876
coccifera	26.20210075	39.79880142
coccifera	25.82640076	40.16149902
coccifera	33.30670166	36.84989929
coccifera	30.3227005	37.25970078
coccifera	28.08849907	37.54809952
coccifera	27.5223999	37.67250061
coccifera	28.53590012	37.13570023
coccifera	29.05489922	37.55199814
coccifera	29.60289955	38.56890106
coccifera	37.55490112	37.38290024
coccifera	36.66730118	37.72520065
coccifera	36.39319992	36.60919952
coccifera	38.11980057	40.9355011
coccifera	38.7018013	40.91090012
coccifera	38.26089859	40.39350128
coccifera	38.68769836	40.14759827
coccifera	37.82379913	40.49819946
coccifera	36.9905014	40.56809998
coccifera	29.53310013	39.01459885
coccifera	30.02319908	38.93690109
coccifera	31.74760056	41.04959869
coccifera	32.14450073	41.50640106
coccifera	26.81629944	40.89920044
coccifera	27.00620079	38.32229996
coccifera	27.50839996	38.34170151
coccifera	33.63159943	36.51990128
coccifera	33.79729843	37.00180054
coccifera	34.37409973	36.94250107
coccifera	36.56100082	37.00730133
coccifera	37.12450027	37.00479889
coccifera	37.74520111	37.00139999
coccifera	30.81949997	37.72409821
coccifera	30.82729912	38.09410095
coccifera	31.24810028	37.45130157
coccifera	29.0345993	41.05469894
coccifera	29.4265995	37.89789963
coccifera	29.62380028	37.5019989
coccifera	30.05990028	38.06420136
coccifera	26.48889923	40.12509918
coccifera	27.02759933	40.07419968
coccifera	31.41239929	38.31710052
coccifera	31.55620003	38.65660095
coccifera	31.99480057	38.39609909
coccifera	29.18449974	40.44889832
coccifera	0.219938993	40.69079971
coccifera	-7.91906023	37.08499908
coccifera	0.162634	38.81000137
coccifera	-9.150110245	38.66130066
coccifera	23.82909966	38.13610077
coccifera	20.57290077	38.46720123
coccifera	1.744560003	41.21969986
coccifera	1.866320014	41.79100037
coccifera	-1.601230025	37.88619995
coccifera	-3.60687995	40.71149826
coccifera	13.53569984	38.11059952
coccifera	12.52569962	37.82939911
coccifera	15.00430012	36.71049881
coccifera	14.44820023	36.86719894
coccifera	-3.496200085	40.25999832
coccifera	34.95640183	31.69669914
coccifera	20.67889977	39.95940018
coccifera	-0.376013011	41.68199921
coccifera	-4.678060055	38.17470169
coccifera	-7.815879822	39.04719925
coccifera	3.856379986	43.71620178
coccifera	22.30990028	36.86640167
coccifera	-2.209759951	38.80049896
coccifera	26.00200081	36.90599823
coccifera	0.940272987	41.37400055
coccifera	-8.159099579	38.43880081
coccifera	25.35169983	35.11389923
coccifera	35.70429993	33.28450012
coccifera	5.096859932	36.77170181
coccifera	24.2140007	35.24069977
coccifera	3.043889999	43.05390167
coccifera	18.35280037	39.93190002
coccifera	23.16909981	39.26250076
coccifera	-8.534440041	39.85910034
coccifera	3.164479971	42.32389832
coccifera	-1.721680045	41.80649948
coccifera	-6.17471981	37.23249817
coccifera	-9.038829803	39.55400085
coccifera	5.78000021	43.95000076
coccifera	-6.769999981	38.36000061
coccifera	-8.630000114	37.59999847
coccifera	-6.519999981	39.09000015
coccifera	-5.230000019	38.68999863
coccifera	-3.039999962	40.72999954
coccifera	-6.989999771	38.90999985
coccifera	-6.179999828	38.43000031
coccifera	-8.550000191	37.13999939
coccifera	-6.039999962	39.81999969
coccifera	-9.029999733	39.18000031
coccifera	1.641090035	42.81620026
coccifera	0.680100024	43.02610016
coccifera	2.288419962	43.44940186
coccifera	2.654989958	44.0177002
coccifera	3.16395998	44.21340179
coccifera	-6.093599796	38.01530075
coccifera	22.50740051	38.48059845
coccifera	25.3083992	37.16320038
coccifera	35.7262001	34.18450165
coccifera	25.27300072	36.40190125
coccifera	36.36989975	34.47700119
coccifera	23.81620026	40.18470001
coccifera	-1.187819958	42.67679977
coccifera	35.09909821	32.74349976
coccifera	-1.695350051	42.51119995
coccifera	-0.474272013	38.69580078
coccifera	-7.283370018	37.96409988
coccifera	35.70460129	32.75490189
coccifera	-3.097059965	36.7845993
coccifera	-0.591538012	39.22499847
coccifera	-7.121799946	39.67570114
coccifera	-5.383890152	36.89699936
coccifera	-4.370779991	39.75360107
coccifera	-3.790560007	37.64970016
coccifera	23.62590027	41.14640045
coccifera	-2.689440012	42.51380157
coccifera	-5.913109779	36.63529968
coccifera	-8.976519585	37.02679825
coccifera	2.695460081	41.88690186
coccifera	26.30150032	39.34569931
coccifera	-2.23074007	39.98949814
coccifera	5.157889843	43.76190186
coccifera	-5.960010052	36.18330002
coccifera	16.69400024	40.88690186
coccifera	-8.677269936	38.11980057
coccifera	1.951470017	44.54040146
coccifera	1.816920042	43.43849945
coccifera	20.61359978	39.5141983
coccifera	22.11750031	40.49810028
coccifera	24.64389992	41.11190033
coccifera	25.54310036	40.98329926
coccifera	23.18939972	40.47890091
coccifera	-5.311530113	36.3022995
coccifera	29.14019966	36.53559875
coccifera	-8.028759956	38.05210114
coccifera	-4.749559879	36.48730087
coccifera	5.969409943	43.14070129
coccifera	28.2010994	36.42419815
coccifera	-3.150000095	37.95000076
coccifera	26.94519997	36.69979858
coccifera	4.659999847	44.09999847
coccifera	5.606910229	43.51110077
coccifera	-7.106790066	41.07519913
coccifera	20.78179932	38.08200073
coccifera	25.88030052	35.11719894
coccifera	21.98340034	37.69329834
coccifera	-7.48582983	37.18069839
coccifera	22.75729942	37.73059845
coccifera	24.78420067	35.38909912
coccifera	24.90029907	37.82300186
coccifera	23.79470062	40.59170151
coccifera	22.97590065	36.30509949
coccifera	23.16430092	37.61320114
coccifera	-2.618360043	36.89239883
coccifera	21.32029915	39.0237999
coccifera	0.910000026	42.13999939
coccifera	1.389999986	41.81000137
coccifera	-2.00999999	37.20000076
coccifera	19.77319908	39.75510025
coccifera	-1.060760021	37.96559906
coccifera	4.194819927	44.27890015
coccifera	-8.579030037	39.11059952
coccifera	-0.968918979	39.7507019
coccifera	-3.853760004	36.77470016
coccifera	34.92490005	32.12789917
coccifera	-5.362289906	38.15390015
coccifera	-1.587210059	38.92200089
coccifera	-1.700799942	41.33160019
coccifera	-2.959059954	40.27180099
coccifera	21.63190079	39.72529984
coccifera	-7.958089828	39.49039841
coccifera	0.029007999	42.16960144
coccifera	-2.833600044	39.87580109
coccifera	-4.791090012	38.5970993
coccifera	-0.425601006	39.70389938
coccifera	30.4538002	36.3832016
coccifera	27.0095005	37.75009918
coccifera	1.450000048	38.97999954
coccifera	22.14500046	37.3219986
coccifera	-2.447949886	38.36619949
coccifera	-3.864099979	39.58850098
coccifera	-0.923464	38.3526001
coccifera	5.052649975	43.34550095
coccifera	-3.406939983	42.73149872
coccifera	2.11838007	48.8083992
coccifera	-1.722929955	38.26380157
coccifera	21.49270058	38.64699936
coccifera	-2.076790094	39.47100067
coccifera	-4.371590137	37.09460068
coccifera	3.373059988	43.41109848
coccifera	-1.130660057	42.12129974
coccifera	7.154359818	43.67839813
coccifera	-0.889176011	41.61500168
coccifera	-1.108080029	45.82939911
coccifera	2.410840034	41.52719879
coccifera	0.059254002	40.07139969
coccifera	23.82250023	35.52000046
coccifera	3.117389917	39.67950058
coccifera	-2.635109901	42.94200134
coccifera	-4.044119835	40.69390106
coccifera	-2.956180096	35.30960083
coccifera	-6.05573988	42.45669937
coccifera	-3.502049923	37.22480011
coccifera	27.44689941	37.03440094
coccifera	2.468699932	42.64640045
coccifera	5.08837986	45.08430099
coccifera	-0.310977995	40.7784996
coccifera	-4.698569775	40.4090004
coccifera	-3.511219978	42.05599976
coccifera	-2.744430065	43.32699966
coccifera	-5.752600193	37.65969849
coccifera	21.65929985	36.96039963
coccifera	1.354500055	44.8667984
coccifera	1.356670022	42.37609863
coccifera	6.541069984	43.49710083
coccifera	-4.093699932	38.68610001
coccifera	-3.243489981	38.50619888
coccifera	-5.900559902	43.56529999
coccifera	-4.80576992	41.56880188
coccifera	-6.139359951	40.45849991
coccifera	3.963939905	39.93439865
coccifera	-5.630849838	39.41460037
coccifera	-5.676320076	40.97309875
coccifera	-1.542559981	40.49029922
coccifera	1.320000052	36.51309967
coccifera	2.595999956	39.60440063
coccifera	-0.635514021	45.7635994
coccifera	-3.420000076	39.43000031
coccifera	30.65500069	36.89229965
coccifera	3.165040016	41.86380005
coccifera	-1.117230058	38.79339981
coccifera	31.76399994	36.88499832
coccifera	9.491250038	40.24169922
coccifera	-4.924389839	37.26229858
coccifera	-6.762730122	41.82239914
coccifera	3.717609882	44.22309875
coccifera	14.89340019	37.74549866
coccifera	4.311009884	43.71409988
coccifera	22.59180069	37.29309845
coccifera	0.696838975	40.86529922
coccifera	26.34059906	38.29859924
coccifera	-1.502709985	39.53630066
coccifera	-0.627090991	40.11899948
coccifera	-1.026160002	39.25999832
coccifera	-4.455039978	37.5121994
coccifera	5.18888998	44.22969818
coccifera	-3.892780066	39.18579865
coccifera	24.01140022	37.73360062
coccifera	-7.46393013	42.86470032
coccifera	17.57329941	40.7439003
coccifera	24.65660095	40.66799927
coccifera	3.364680052	46.87020111
coccifera	-3.003070116	39.06219864
coccifera	-1.026550055	46.86489868
coccifera	3.173000097	50.68349838
coccifera	22.16609955	38.0923996
coccifera	0.082153	44.32580185
coccifera	35.56919861	33.70100021
coccifera	29.6548996	36.44689941
coccifera	29.9762001	40.15579987
coccifera	-7.739220142	41.28620148
coccifera	14.07919979	41.46849823
coccifera	-0.49691999	35.75619888
coccifera	3.246380091	45.64680099
coccifera	7.59360981	45.79240036
coccifera	0.877337992	43.72600174
coccifera	13.61369991	43.53829956
coccifera	-0.36173299	43.30080032
coccifera	23.89419937	39.19689941
coccifera	-6.702589989	37.9239006
coccifera	2.638900042	48.84680176
coccifera	3.035160065	42.69219971
coccifera	8.684209824	44.40589905
coccifera	4.156050205	45.43889999
coccifera	-2.040430069	46.7757988
coccifera	6.40433979	46.35070038
coccifera	-1.146810055	41.03739929
coccifera	11.88049984	45.3995018
coccifera	0.884275019	47.54850006
coccifera	-6.751259804	37.35269928
coccifera	-0.443013996	42.22629929
coccifera	2.441940069	47.55220032
coccifera	9.647500038	45.79100037
coccifera	8.789839745	39.62860107
coccifera	4.680560112	44.54000092
coccifera	22.82119942	39.67850113
coccifera	2.922869921	43.4314003
coccifera	9.302269936	39.21429825
coccifera	27.11969948	35.52500153
coccifera	26.23690033	37.58110046
coccifera	-1.520390034	46.6841011
coccifera	11.70580006	43.38029861
coccifera	28.54780006	38.5766983
coccifera	-4.100769997	42.89239883
coccifera	10.19139957	43.93939972
coccifera	-4.579679966	43.11859894
coccifera	-2.779309988	47.53910065
coccifera	14.71450043	40.84260178
coccifera	1.921489954	43.89490128
coccifera	-5.591340065	42.79660034
coccifera	9.130570412	45.59519959
coccifera	0.272222012	45.68389893
coccifera	2.101989985	47.91550064
coccifera	-2.139499903	42.19240189
coccifera	-2.375819921	40.47850037
coccifera	22.42620087	39.93980026
coccifera	6.102300167	44.68420029
coccifera	3.57972002	47.85029984
coccifera	-3.393520117	47.70880127
coccifera	0.470043987	45.104599
coccifera	0.254166991	42.56060028
coccifera	12.48560047	41.91130066
coccifera	35.34989929	37.06110001
coccifera	6.609759808	44.35829926
coccifera	14.18809986	42.43009949
coccifera	-0.30340901	47.39989853
coccifera	10.78950024	45.67630005
coccifera	-2.150979996	42.59659958
coccifera	6.127170086	48.29859924
coccifera	6.399129868	45.8742981
coccifera	2.24973011	43.03350067
coccifera	-1.158059955	45.07780075
coccifera	23.30130005	35.86719894
coccifera	36.17959976	36.20069885
coccifera	5.315790176	44.63869858
coccifera	-3.980269909	38.09059906
coccifera	6.546889782	43.87639999
coccifera	1.599720001	47.70700073
coccifera	6.059689999	43.5481987
coccifera	-0.603649974	44.77560043
coccifera	15.0060997	37.12889862
coccifera	26.2038002	41.11869812
coccifera	27.77210045	35.93450165
coccifera	21.3477993	38.10229874
coccifera	20.68040085	38.82569885
coccifera	2.969150066	36.80049896
coccifera	-4.967199802	39.10070038
coccifera	-1.159100056	43.06600189
coccifera	12.7517004	45.5428009
coccifera	-0.465775996	42.6719017
coccifera	0.03004	43.71390152
coccifera	24.16559982	41.1556015
coccifera	24.39999962	36.70000076
coccifera	24.39999962	37.46670151
coccifera	22.48329926	36.40000153
coccifera	25.93330002	38.46670151
coccifera	-1.299999952	40.11999893
coccifera	1.70333004	46.44869995
coccifera	7.203010082	44.06409836
coccifera	-8.152079582	37.44879913
coccifera	-8.470930099	40.24420166
coccifera	23.03109932	38.53609848
coccifera	23.57920074	38.67670059
coccifera	21.97859955	38.56829834
coccifera	35.41999817	32.27999878
coccifera	35.18999863	33.08000183
coccifera	-8.002019882	40.15110016
coccifera	-8.941209793	40.24539948
coccifera	-8.59842968	38.53269959
coccifera	-3.269999981	43.11000061
coccifera	-2.150000095	43.25
coccifera	12.97999954	41.86000061
coccifera	-5.869999886	38.86999893
coccifera	-8.319999695	43.31000137
coccifera	24.38330078	40.15000153
coccifera	34.7696991	37.25659943
coccifera	2.632999897	48.41930008
coccifera	0.341710001	41.52180099
coccifera	0.148430005	34.84120178
coccifera	35.77149963	38.41490173
coccifera	8.445079803	36.89049912
coccifera	-0.217999995	35.27799988
coccifera	0.140139997	36.01309967
coccifera	2.836999893	36.40280151
coccifera	1.851340055	36.35720062
coccifera	24.59560013	38.82389832
coccifera	-2.55546999	37.64970016
coccifera	-3.05749011	37.5080986
coccifera	-6.21118021	37.61650085
coccifera	-2.130599976	37.57249832
coccifera	-4.811450005	36.88999939
coccifera	-3.926949978	37.19129944
coccifera	-2.082890034	36.82559967
coccifera	-5.323309898	37.7478981
coccifera	35.45700073	31.56360054
petraea	41.77725	35.16326389
petraea	41.342075	35.09673611
petraea	40.59389722	37.06368333
petraea	40.86379167	36.54387222
petraea	41.20227778	33.34676667
petraea	41.19167222	33.91007778
petraea	40.65453056	41.17508056
petraea	41.12953611	41.84620556
petraea	40.68443611	30.316375
petraea	41.03079167	42.41096389
petraea	40.43150556	27.84025556
petraea	39.25159722	27.96514167
petraea	39.73865833	27.94861389
petraea	39.97295556	30.87751389
petraea	41.76508611	27.8545
petraea	39.41337778	29.95813889
petraea	39.99648333	29.69510833
petraea	41.2046	29.06358611
petraea	40.85194722	39.7356
petraea	40.79084444	40.393775
petraea	39.65802222	28.98172222
petraea	40.16240278	29.19736667
petraea	51.476699	-2.642141
petraea	58.111482	-3.783675
petraea	57.359201	-5.409888
petraea	56.4264	-3.47699
petraea	55.964323	-3.419285
petraea	56.319486	-4.742313
petraea	55.145945	-3.805903
petraea	55.918147	-2.329568
petraea	55.810738	-6.071498
petraea	55.830879	-4.883485
petraea	57.134839	-3.909931
petraea	54.890654	-4.917257
petraea	56.387472	-6.035656
petraea	55.244888	-3.023893
petraea	57.05958	-6.372514
petraea	57.617235	-4.085873
petraea	56.783812	-5.191232
petraea	57.660284	-2.529571
petraea	57.859395	-5.684791
petraea	56.595589	-2.571578
petraea	58.354315	-5.163414
petraea	57.647348	-3.359543
petraea	57.044741	-2.578461
petraea	47.97848	1.7266
petraea	46.99293	3.72378
petraea	48.50422	5.23401
petraea	46.44335	4.62842
petraea	47.08101	2.01142
petraea	48.509	1.03665
petraea	48.07105	4.00707
petraea	47.62489	3.33291
petraea	49.76729	5.01163
petraea	46.98153	4.77623
petraea	46.70716	0.97088
petraea	48.78807	1.70684
petraea	48.79489	3.20425
petraea	48.43432	2.52676
petraea	46.62966	1.88891
petraea	47.8949	2.66539
petraea	47.87462	5.20752
petraea	47.16155	1.21783
petraea	49.04846	4.98376
petraea	47.32661	0.41763
petraea	49.14911	4.1651
petraea	47.42717	5.05638
petraea	48.25484	3.33689
petraea	49.15317	2.38312
petraea	48.52088	4.01571
petraea	47.86014	5.87593
petraea	47.17509	2.8019
petraea	49.86801	4.1815
petraea	47.87934	1.05993
petraea	46.42954	5.40963
petraea	47.52988	4.1298
petraea	46.18066	3.97235
petraea	46.87954	5.42966
petraea	46.54409	2.54319
petraea	50.712942	12.400672
petraea	50.17	10.22
petraea	49.02	12.29
petraea	49.87	11.87
petraea	49.72	9.29
petraea	48.89	10.76
petraea	50.28	10.88
petraea	47.67	9.79
petraea	48.42	11.21
petraea	49.42	10.96
petraea	48.42	10.29
petraea	49.48	10.11
petraea	48.86	13.01
petraea	49.72	12.46
petraea	47.72	12.87
petraea	48.27	12.87
petraea	48.12	11.96
petraea	48.97	11.62
petraea	51.951333	5.596833
petraea	47.133333	7.216667
petraea	58.603034	6.129605
petraea	50.75	5.7
petraea	50.169006	7.212741
petraea	48.524063	13.623336
petraea	47.50925	8.40102
petraea	46.19953	5.98115
petraea	46.92284	8.58748
petraea	46.43279	6.95074
petraea	47.05558	6.08949
petraea	45.97471	8.89015
petraea	46.68512	9.49762
petraea	46.29887	7.53598
petraea	47.60295	7.67133
petraea	56.22903	9.70309
petraea	55.05192	12.24779
petraea	54.95934	9.45195
petraea	56.24576	8.60063
petraea	55.11085	14.90263
petraea	55.68886	9.86468
petraea	55.20564	11.42621
petraea	55.84203	12.4812
petraea	55.76166	9.11904
petraea	56.4553	10.50173
petraea	55.94803	11.53674
petraea	57.25927	10.88351
petraea	55.29481	10.7223
petraea	38.9617	41.1913
petraea	41.39794	48.55023
petraea	48.2308	16.25825
petraea	47.47842	-0.56317
petraea	41.84927	2.65864
petraea	49.600218	6.148423
petraea	49.248056	16.6225
petraea	51.563733	-0.169678
petraea	52.43378	13.129585
petraea	56.140104	15.311101
petraea	55.386525	14.141198
petraea	58.307788	12.310055
petraea	57.806751	12.040542
petraea	56.103469	14.209389
petraea	41.6431	42.14
petraea	59.735579	10.595005
petraea	58.860834	9.446729
petraea	58.131666	8.075732
petraea	45.75246	5.50952
petraea	45.31522	3.46115
petraea	44.5467	1.9618
petraea	44.61522	3.28344
petraea	43.39758	2.37895
petraea	45.64742	6.27866
petraea	48.0975	-0.31918
petraea	48.43111	7.43577
petraea	49.53734	0.76581
petraea	49.1724	6.94962
petraea	48.84008	-0.13606
petraea	42.96221	1.40012
petraea	45.22501	4.64347
petraea	48.62535	6.09668
petraea	46.50833	0.30615
petraea	44.83028	5.94264
petraea	45.44637	2.65861
petraea	44.97612	0.18445
petraea	48.20348	-3.01833
petraea	43.13715	-0.01681
petraea	50.83991	2.22603
petraea	47.85336	7.03194
petraea	48.15795	-1.43552
petraea	45.43347	4.0642
petraea	45.82741	0.42445
petraea	44.53817	0.91813
petraea	46.05827	2.61051
petraea	45.11806	5.35092
petraea	47.66696	-1.55033
petraea	43.68511	0.35997
petraea	48.51609	6.68827
petraea	46.10674	1.18788
petraea	45.60773	-0.58105
petraea	43.95305	1.70733
petraea	42.49832	2.27836
petraea	48.88298	7.80807
petraea	44.58392	2.63151
petraea	49.87023	2.72827
petraea	46.19803	3.34976
petraea	49.27624	3.16644
petraea	48.42197	-3.71786
petraea	49.29467	1.76234
petraea	44.51641	4.02347
petraea	44.15767	7.07849
petraea	49.08638	0.64271
petraea	47.69607	-2.67333
petraea	45.03209	1.88241
petraea	49.32434	-1.51061
petraea	44.06148	2.58843
petraea	47.12834	-1.49808
petraea	43.12986	-0.97394
petraea	50.42167	3.51909
petraea	48.52361	-2.26469
petraea	47.78868	0.45732
petraea	43.56914	1.00692
petraea	45.98105	4.69132
petraea	43.08013	0.73627
petraea	46.55965	-0.63534
petraea	45.60707	1.56024
petraea	44.05635	3.42374
petraea	48.62673	-0.75324
petraea	49.8483	3.39465
petraea	49.9936	1.48981
petraea	45.27745	0.96594
petraea	48.17748	4.61158
petraea	45.84057	-1.21481
petraea	48.980949	8.555861
petraea	51.346623	6.10875
petraea	52.796871	6.9218
petraea	51.928011	6.72619
petraea	41.138171	-3.521954
petraea	53.358821	-2.774661
petraea	44.552912	33.956987
petraea	50.629736	8.691644
petraea	50.167251	8.608586
petraea	50.074507	14.337088
petraea	58.592393	8.435207
petraea	58.054837	7.041175
petraea	51.523818	7.688038
petraea	50.638849	6.440733
petraea	52.701026	6.259509
petraea	51.500449	5.055328
petraea	43.89809	5.80085
petraea	45.65	13.783333
petraea	53.667781	-1.174343
petraea	59.068282	5.965317
petraea	51.99135	1.071799
petraea	53.085689	-3.835685
petraea	52.052614	-3.119232
petraea	52.26654	-3.979712
petraea	59.9449	5.894
petraea	59.1501	10.9241
petraea	49.42	11.62
petraea	50.17	9.54
petraea	51.982574	-4.695331
petraea	43.11	-4.65
petraea	43.04	-6.63
petraea	51.01	-1.42
petraea	42.77	-2.69
petraea	44.49965	4.92818
petraea	48.79519	-1.42017
petraea	48.71694	-3.08083
petraea	46.67608	-1.23192
petraea	47.83972	-3.80389
petraea	46.06667	2.01839
petraea	48.42806	-4.66889
petraea	42.47	0.7
petraea	41.81	-1.83
petraea	43.09	-6.04
petraea	52.642537	-1.779755
petraea	50.82369	4.62444
petraea	50.89171	3.37408
petraea	50.476256	19.221428
petraea	52.168921	-0.171714
petraea	50.558062	20.846439
petraea	44.837569	7.240146
petraea	46.529657	11.501257
petraea	48.171249	22.770613
petraea	42.966	12.713
petraea	54.818938	-1.539156
petraea	56.904484	15.871156
petraea	45.749338	9.564594
petraea	49.051754	14.843506
petraea	57.279884	12.512696
petraea	56.340513	13.156259
petraea	57.251734	16.793447
petraea	56.762698	16.545934
petraea	57.947319	15.906029
petraea	51.687538	11.268475
petraea	48.80336	9.199548
petraea	51.351402	9.872836
petraea	51.074856	13.71538
petraea	48.338451	8.153057
petraea	53.563891	13.754539
petraea	52.283545	7.431908
petraea	51.633449	-4.009095
petraea	51.439725	-3.344461
petraea	50.223681	5.132667
petraea	50.31611	4.389974
petraea	50.081378	5.884964
petraea	52.64277	-3.028569
petraea	47.45687	9.06322
petraea	53.33289	-4.62955
petraea	47.970081	20.52389
petraea	49.901	13.427
petraea	43.4017	20.826
petraea	52.880658	14.03151
petraea	48.16818	17.03158
petraea	50.57	15.93
petraea	44.634055	19.42729
petraea	50.664	7.077
petraea	50.920879	-3.779753
petraea	48.77528	21.17389
petraea	50.71667	16.86667
petraea	39.545	47.01806
petraea	39.06306	46.53278
petraea	48.40417	18.85583
petraea	48.82583	15.88778
petraea	46.76297	15.96222
petraea	41.11417	44.83556
petraea	50.172093	-5.004546
petraea	50.457976	-4.063112
petraea	54.542804	-3.282157
petraea	52.937063	1.171891
petraea	54.163299	-7.441199
petraea	51.112318	0.5838
petraea	43.057569	-3.627934
petraea	50.05502	19.850721
petraea	51.541181	4.08262
petraea	49.817219	7.834969
petraea	52.83321	8.831291
petraea	51.172188	14.758158
petraea	51.179882	9.093246
petraea	53.071098	15.69628
petraea	57.48945	15.592337
petraea	55.447777	13.301822
petraea	53.512909	10.278053
petraea	52.970871	10.347233
petraea	41.69346	44.80145
petraea	45.87876	22.64783
petraea	42.96663	47.51263
petraea	54.267202	-0.769876
petraea	47.02846	-0.62224
petraea	48.31608	0.36917
petraea	55.29009	8.83294
petraea	55.810809	-4.099902
petraea	51.413611	6.804058
petraea	56.8596	14.8392
petraea	50.761803	-0.789103
petraea	44.095278	41.008889
petraea	44.893306	34.783316
petraea	44.041946	42.005196
petraea	40.716883	48.632183
petraea	44.016028	42.822647
petraea	43.686464	39.597172
petraea	55.3582	-4.781904
petraea	51.871481	8.922942
petraea	49.11526	6.08264
petraea	50.792254	10.78089
petraea	53.361017	-0.236269
petraea	41.315281	23.28417
petraea	40.9025	22.35417
petraea	51.83667	12.17444
petraea	48.595011	19.731784
petraea	45.929784	10.837933
petraea	52.653824	19.028352
petraea	48.399818	15.519695
petraea	50.158278	14.984422
petraea	50.37	11.54
petraea	46.26688	10.13062
petraea	46.92754	7.93102
petraea	56.7273	9.80123
petraea	53.205772	-1.07725
petraea	54.045754	-2.782397
petraea	58.834822	13.870042
petraea	45.986581	15.289342
petraea	46.730092	15.147693
petraea	42.49481	2.93927
petraea	46.875	13.29167
petraea	47.175	15.45833
petraea	42.89889	19.62611
petraea	47.35	16.25
petraea	52.707516	0.440851
petraea	54.272296	-4.353417
petraea	38.95547	40.32987
petraea	51.998745	9.840518
petraea	53.865166	-2.107927
petraea	53.182077	-1.926639
petraea	51.783363	14.641203
petraea	53.69968	11.702328
petraea	52.007977	-9.547282
petraea	49.680958	8.658772
petraea	53.939213	12.498064
petraea	39.52284267	45.67098254
petraea	45.2584936	35.97992775
petraea	51.42792325	24.76606934
petraea	51.57925429	26.12216397
petraea	51.00402783	27.01141488
petraea	50.79845925	26.22628895
petraea	54.19752293	23.51486187
petraea	44.37722895	24.81368708
petraea	44.29282296	23.66314335
petraea	42.04149965	26.38263424
petraea	40.92630256	26.00145757
petraea	40.44719476	25.58242284
petraea	40.47520858	23.56238506
petraea	40.30138181	24.17292229
petraea	38.73400846	21.97846377
petraea	38.62956599	23.68983253
petraea	38.02994339	22.07020762
petraea	42.29022496	9.334779151
petraea	42.55041817	11.42740302
petraea	42.1189276	12.0184574
petraea	41.34039125	13.52754451
petraea	40.93539672	14.1502756
petraea	40.79114371	15.79045326
petraea	40.29186075	15.88545323
petraea	39.81159493	16.16225791
petraea	39.28181795	16.42218157
petraea	38.5381159	16.43176485
petraea	37.85928796	14.01862638
petraea	43.46744105	6.639816676
petraea	42.31966103	-6.370850511
petraea	59.05495403	13.04720252
petraea	59.48764457	13.59211764
petraea	58.70000937	16.59015861
petraea	55.4877978	21.42997918
petraea	62.24138784	6.823995349
petraea	59.28943632	17.71719658
petraea	42.14457766	-7.353117175
petraea	42.41903707	-2.0232768
petraea	43.59068863	-7.97718521
petraea	41.27479242	1.028890616
petraea	40.12144647	-1.744516778
petraea	40.92358053	-2.295120575
petraea	41.20546872	-5.638651087
petraea	41.66117363	-6.137769865
petraea	44.28257731	25.56369399
petraea	44.44254954	26.32006699
petraea	44.55009591	27.40901114
petraea	39.43421159	21.37615055
petraea	43.82548182	28.01675832
petraea	38.42233437	31.36583998
petraea	41.78822917	15.91697796
petraea	56.92443732	8.777459548
petraea	57.23357477	10.10268227
petraea	61.77301145	5.534192188
petraea	63.00418168	7.907554167
petraea	63.74706776	11.50563498
petraea	63.71429952	9.836700298
petraea	60.78832564	5.700469301
petraea	59.13844638	15.52609778
petraea	57.81000808	14.43219179
petraea	49.42476925	27.71049579
petraea	49.96187049	29.22392414
pubescens	47.06718	0.95734
pubescens	48.34374	2.39261
pubescens	48.78295	1.29861
pubescens	47.15944	4.91413
pubescens	47.26482	3.33068
pubescens	49.15145	2.109
pubescens	48.15689	1.58779
pubescens	47.80307	3.7348
pubescens	46.53144	4.76156
pubescens	48.52474	3.33862
pubescens	46.99203	2.14464
pubescens	46.61714	0.97424
pubescens	48.97055	4.02449
pubescens	47.88697	4.40503
pubescens	47.7035	1.33308
pubescens	47.05367	0.29889
pubescens	48.32682	5.09152
pubescens	49.50204	4.72518
pubescens	47.8049	2.66596
pubescens	43.95125	5.310386
pubescens	44.692536	37.50451
pubescens	44.470719	33.6439
pubescens	44.9165	35.171447
pubescens	45.054488	7.211121
pubescens	35.188089	24.550764
pubescens	43.104992	47.080161
pubescens	44.619717	34.350929
pubescens	41.578608	2.115115
pubescens	41.524997	13.55891
pubescens	45.699713	14.078698
pubescens	47.98956	7.49344
pubescens	43.24312	6.63114
pubescens	48.97748	7.57891
pubescens	48.52853	7.53966
pubescens	47.92336	6.81745
pubescens	44.62949	0.6673
pubescens	44.08692	0.56462
pubescens	45.0275	13.69917
pubescens	45.12417	14.53
pubescens	46.78261	17.90292
pubescens	47.88963	16.94368
pubescens	44.0625	9.825
pubescens	47.1	15.37528
pubescens	46.62722	10.81444
pubescens	44.210258	3.530727
pubescens	47.656715	8.497066
pubescens	37.866299	13.387634
pubescens	44.6562	12.247438
pubescens	45.692032	10.772781
pubescens	40.750637	17.384333
pubescens	49.123962	10.873698
pubescens	39.875999	9.52149
pubescens	47.294292	7.402189
pubescens	37.999878	14.025048
pubescens	37.892197	15.101395
pubescens	39.270138	26.067297
pubescens	48.425526	9.12639
pubescens	43.701141	6.014328
pubescens	50.94902	6.755733
pubescens	39.873334	32.742311
pubescens	44.088448	1.744757
pubescens	42.318611	2.905556
pubescens	42.213706	1.869418
pubescens	44.679628	10.610215
pubescens	42.138333	1.265833
pubescens	43.693291	6.813962
pubescens	42.395972	-0.478494
pubescens	43.867977	10.64858
pubescens	37.044197	25.494858
pubescens	43.973839	4.421447
pubescens	42.180047	13.008407
pubescens	42.582154	0.216992
pubescens	42.274631	-2.292806
pubescens	43.628273	1.835244
pubescens	43.022169	3.007026
pubescens	47.238333	-1.550833
pubescens	45.793611	6.219444
pubescens	46.068889	13.37
pubescens	42.730139	18.591457
pubescens	44.746942	4.9269
pubescens	44.79455	5.96769
pubescens	42.869848	2.186564
pubescens	40.80562	14.705968
pubescens	42.341336	-3.690211
pubescens	43.561955	2.961829
pubescens	43.50048	-1.511184
pubescens	39.932134	20.672907
pubescens	47.521055	-0.461015
pubescens	44.722289	1.243731
pubescens	45.32358	5.470825
pubescens	48.27084	-1.779036
pubescens	45.884431	15.600596
pubescens	42.225961	14.389921
pubescens	49.521942	3.327356
pubescens	41.307077	1.025937
pubescens	41.655799	-0.913472
pubescens	43.351323	12.566203
pubescens	44.787821	-0.615027
pubescens	49.481689	5.932126
pubescens	48.277261	16.350231
pubescens	45.16945	0.64474
pubescens	44.8843	0.02313
pubescens	46.46557	-1.14847
pubescens	43.60443	3.7365
pubescens	46.71697	11.65587
pubescens	40.65165	35.82504
pubescens	38.4125	27.13833
pubescens	45.62335	-1.04279
pubescens	46.99439	6.29355
pubescens	47.01417	-2.22889
pubescens	45.57089	2.89033
pubescens	46.12223	1.05159
pubescens	46.43499	0.12284
pubescens	43.29639	5.37
pubescens	44.17333	28.63833
pubescens	45.74528	4.00425
pubescens	35.44803	23.71213
pubescens	40.15	-1.03333
pubescens	50.023772	12.00298
pubescens	50.824941	10.874859
pubescens	49.374906	8.874801
pubescens	50.7622	4.444
pubescens	50.13444	4.617778
pubescens	43.61064	-0.4065
pubescens	48.76249	5.78952
pubescens	43.75479	7.40942
pubescens	45.32327	6.38352
pubescens	44.34111	6.07379
pubescens	46.24955	5.40166
pubescens	45.807	4.99598
pubescens	45.10281	3.57213
pubescens	43.01532	0.97753
pubescens	44.46616	4.31998
pubescens	44.02356	2.68817
pubescens	42.93517	1.59242
pubescens	46.09477	3.06472
pubescens	42.50493	9.0196
pubescens	43.07881	-0.12954
pubescens	46.31673	6.31492
pubescens	43.54726	0.58755
pubescens	38.033379	12.583309
pubescens	39.748056	19.865
pubescens	46.22764	2.21375
pubescens	46.07412	23.54327
pubescens	47.76887	23.31299
pubescens	46.22935	7.36205
pubescens	39.47204	16.30241
pubescens	42.02859	9.45439
pubescens	42.23977	19.013175
pubescens	42.83788	13.529395
pubescens	37.275278	14.413333
pubescens	47.480531	19.000561
pubescens	42.69549	-1.49974
pubescens	40.931632	15.338552
pubescens	43.765468	11.246238
pubescens	38.028687	23.836443
pubescens	47.204337	8.494776
pubescens	42.784726	17.859493
pubescens	45.333641	8.877669
pubescens	45.147738	9.998723
pubescens	40.469204	15.534516
pubescens	40.682112	-4.078977
pubescens	38.671696	16.10462
pubescens	47.122844	4.021869
pubescens	45.243088	1.33526
pubescens	49.955894	14.15316
pubescens	37.892731	21.376215
pubescens	47.634491	-3.14816
pubescens	39.929761	22.159295
pubescens	44.232818	8.413995
pubescens	50.836404	12.986362
pubescens	44.533635	15.072115
pubescens	46.249508	8.308795
pubescens	45.24911	4.636505
pubescens	40.479437	8.731621
pubescens	43.036463	11.477649
pubescens	50.882805	20.878357
pubescens	49.084426	0.329232
pubescens	46.004055	8.996863
pubescens	46.59454	3.775775
pubescens	42.891635	-2.701666
pubescens	39.970117	-0.046998
pubescens	48.639196	15.826108
pubescens	45.594298	8.010257
pubescens	41.361479	26.729868
pubescens	41.337015	-3.525489
pubescens	43.936325	12.70821
pubescens	44.50165	6.71204
pubescens	47.68938	5.46652
pubescens	45.79378	5.63942
pubescens	47.9533	0.25312
pubescens	43.47126	4.66781
pubescens	43.17218	6.01162
pubescens	44.65107	2.18021
pubescens	43.55924	1.20588
pubescens	46.86497	9.5045
pubescens	41.57	24
pubescens	39.74	21.47
pubescens	40.6	-1.76
pubescens	39.47	-0.39
pubescens	46.12894	-0.5629
pubescens	46.78373	5.68761
pubescens	46.81496	2.80322
pubescens	47.47387	6.78531
pubescens	47.58349	6.12725
pubescens	44.766341	7.865686
pubescens	44.44355	11.380913
pubescens	39.575616	33.490581
pubescens	45.166668	26
pubescens	44.183334	25.983334
pubescens	41.83889297	0.648852648
pubescens	43.35888698	-3.201255157
pubescens	43.14889378	-2.121229175
pubescens	42.95887151	-3.771258318
pubescens	41.83891519	2.858899084
pubescens	40.66886678	0.568871861
pubescens	41.76886537	-1.861197159
pubescens	42.898	-0.936
pubescens	37.073923	22.368178
pubescens	41.27	32.68
pubescens	37.74321	26.82035
pubescens	49.69354	2.65365
pubescens	49.31809	1.00588
pubescens	44.425812	38.359795
pubescens	42.064429	13.584911
pubescens	44.760279	9.034661
pubescens	48.9408	16.7375
pubescens	49.837158	18.342824
pubescens	40.415322	16.716248
pubescens	50.151605	15.456136
pubescens	42.725542	12.737883
pubescens	37.178564	15.047044
pubescens	50.924954	11.624879
pubescens	48.32489	8.291449
pubescens	47.50088	9.13094
pubescens	38.68881606	-0.531116878
pubescens	35.20781	25.36869
pubescens	50.641621	8.591493
pubescens	45.601111	12.245278
pubescens	43.1924	10.846722
pubescens	46.132467	11.236417
pubescens	47.212742	24.144573
pubescens	41.084138	16.274147
pubescens	41.697247	14.194813
pubescens	43.759401	39.7421
pubescens	42.1093	-2.9153
pubescens	40.6	-0.08
pubescens	40.583333	31.283333
pubescens	41.923892	12.40418
pubescens	50.752192	5.138644
pubescens	48.52088	4.01571
pubescens	47.50352	0.27617
pubescens	38.687217	0.016469
pubescens	46.343691	21.900352
pubescens	50.688545	1.768123
pubescens	48	10
pubescens	41.987527	8.736024
pubescens	40.272534	27.49444
pubescens	45.718669	9.755619
pubescens	48.06114	-0.825433
pubescens	49.877229	8.676913
pubescens	40.729897	-3.172902
pubescens	43.573697	13.566647
pubescens	50.790031	18.304304
pubescens	43.833504	11.960498
pubescens	44.57346	-1.22124
pubescens	44.8437	28.697662
pubescens	41.011578	24.71323
pubescens	44.244035	19.8637
pubescens	38.991982	33.567325
pubescens	50.48972	13.75667
pubescens	47.0364	-0.35919
pubescens	40.14351	29.97529
pubescens	46.76566	28.34004
pubescens	46.15974	12.045394
pubescens	38.66318	20.7143
pubescens	37.963333	22.572222
pubescens	38.730278	23.499722
pubescens	41.276667	22.786389
pubescens	45.710735	7.223918
pubescens	43.57166	21.194966
pubescens	45.619037	11.365273
pubescens	45.61948	0.62561
pubescens	46.2	14.616667
pubescens	39.438462	32.096015
pubescens	42.0025	19.725
pubescens	41.53056	23.42639
pubescens	48.86306	17.3275
pubescens	40.15278	23.81028
pubescens	38.91306	27.08028
pubescens	50.927063	3.59305
pubescens	42.405165	11.376132
pubescens	45.51064	-0.13859
pubescens	44.49254	2.76625
pubescens	39.314835	20.459105
pubescens	47.317778	11.594444
pubescens	40.877297	9.65009
pubescens	47.6072	2.02515
pubescens	42.427277	12.092269
pubescens	43.879487	20.574313
pubescens	48.367032	-3.739627
pubescens	50.002295	8.002194
pubescens	48.543958	13.331826
pubescens	41.153136	28.947283
pubescens	44.23185	-0.125
pubescens	44.16309	1.13991
pubescens	44.1574	23.65987
pubescens	45.065213	18.264657
pubescens	37.164417	32.149722
pubescens	50.77839	5.87199
pubescens	40.74449	13.993375
pubescens	37.833333	24.916667
pubescens	40.970558	21.924721
pubescens	40.291111	21.546391
pubescens	48.6201	20.2202
pubescens	49.2796	-0.64256
pubescens	40.826977	34.739498
pubescens	47.1022	1.54847
pubescens	48.133339	11.58333
pubescens	49.017761	3.405262
pubescens	40.551815	18.036386
pubescens	45.71649	2.10793
pubescens	40.721664	19.472279
pubescens	41.089573	26.084927
pubescens	49.414227	14.664066
pubescens	40.105681	-3.689012
pubescens	50.411633	9.556133
pubescens	48.1721	18.96985
pubescens	48.2565	-2.52714
pubescens	48.6	-0.06
pubescens	46.1785	10.06147
pubescens	46.83758	6.94707
pubescens	45.10426	2.93643
pubescens	39.75	2.64
pubescens	48.986083	22.157646
pubescens	42.505974	24.7103
pubescens	48.61167	20.87083
pubescens	42.66972	27.57972
pubescens	47.71	-2.38
pubescens	43.75046	15.796356
pubescens	38.4767	31.2525
pubescens	43.567672	16.424086
pubescens	46.625	15.54167
pubescens	43.15056	19.29556
pubescens	42.580947	10.075458
pubescens	39.972495	16.442806
pubescens	50.114064	1.841436
pubescens	50.200453	7.144445
pubescens	49.67488	6.624728
pubescens	48.428647	-4.646053
pubescens	41.717986	15.752111
pubescens	49.42002	4.03343
pubescens	49.0444	4.86493
pubescens	46.74228	8.64907
pubescens	40.55792	8.164653
pubescens	47.820844	16.105442
pubescens	44.326279	7.480861
pubescens	49.111458	9.736902
pubescens	40.638302	32.764404
pubescens	38.483333	25.933333
pubescens	37.616667	26.15
pubescens	40.483333	25.5
pubescens	40.85	24
pubescens	38.633333	24.116667
pubescens	48.180722	28.403017
pubescens	39.29350081	9.417400402
pubescens	48.90278381	19.4990407
pubescens	49.15186272	20.65685604
pubescens	49.53165638	22.45310239
pubescens	48.73892012	22.7557468
pubescens	46.31152171	27.44643001
pubescens	47.03234338	27.04158193
pubescens	40.46503879	39.20319186
pubescens	39.36749973	39.61112097
pubescens	44.27600933	39.02740137
pubescens	44.50004547	39.90628323
pubescens	44.16588821	41.35856575
pubescens	45.14208419	41.77525477
pubescens	44.09653406	43.10876298
pubescens	42.95542751	44.64067174
pubescens	42.81557529	46.26284182
pubescens	40.95723392	47.74444801
pubescens	47.08670608	21.94037674
pubescens	47.28841186	19.65284832
pubescens	46.29783722	19.27166366
pubescens	44.97229831	21.01679266
pubescens	39.95416069	18.29408096
pubescens	36.54269338	23.05038449
pubescens	45.1525559	21.74410516
pubescens	46.95908172	20.2055155
pubescens	47.12653958	20.95879256
pubescens	45.85213749	26.70272826
suber	41.87	2.7
suber	42.8	-6.62
suber	38.01	-6.41
suber	42.41	-6.66
suber	40.852221	-3.548484
suber	40.555247	-8.699869
suber	40.404665	-3.776658
suber	38.701722	-8.096193
suber	38.338893	-8.15151
suber	39.74298	8.986196
suber	37.887973	-8.369894
suber	39.813436	-7.49531
suber	39.509248	-4.578363
suber	37.210167	-8.422015
suber	40.10083	-8.264913
suber	42.555353	-8.835502
suber	39.230433	-7.840109
suber	36.350527	-5.608521
suber	37.067876	-8.807134
suber	38.660815	-9.079072
suber	40.13173	-7.43867
suber	37.03114	-7.96217
suber	40.60077	-7.73002
suber	38.48036	-8.59476
suber	40.93271	-8.0587
suber	41.21928	-7.48456
suber	40.77896	-7.3495
suber	39.7159	-8.33146
suber	38.73644	-9.4178
suber	39.11063	-8.57903
suber	38.64898	-7.54736
suber	39.51575	-7.64888
suber	41.10865	-7.07543
suber	41.53852	-6.96165
suber	39.73648	-9.01332
suber	39.25481	-9.14435
suber	40.84026	-8.48039
suber	41.27671	-8.52509
suber	37.72554	-8.78078
suber	37.21934	-7.4459
suber	41.90149	-6.73622
suber	41.5623	-6.43592
suber	38.05946	-8.78574
suber	37.33292	-7.81765
suber	39.44477	-8.31005
suber	41.68431	-8.22671
suber	38.32431	-7.68217
suber	41.60852	-7.31262
suber	38.269048	-5.004384
suber	37.899854	13.412059
suber	40.22474	-5.082608
suber	36.626483	-6.376765
suber	41.911893	3.215461
suber	37.872317	-6.787549
suber	38.620316	-4.923204
suber	43.082318	6.034783
suber	41.65414	-8.819878
suber	38.432078	-4.294422
suber	41.507731	9.255873
suber	39.84088	-7.058229
suber	43.205184	-6.978484
suber	43.675	-1.438056
suber	37.924022	-4.89587
suber	42.930393	10.919819
suber	42.51472	3.06389
suber	39.417512	-7.059205
suber	40.231617	-7.939352
suber	41.959195	12.450882
suber	40.239601	-6.612901
suber	42.406434	8.70424
suber	42.363278	9.162625
suber	40.03207	-8.750948
suber	36.475561	-5.138391
suber	42.46937	11.212462
suber	40.96457	-5.682545
suber	43.713035	0.032975
suber	42.810701	10.408945
suber	37.290309	-7.042254
suber	42.687801	9.413849
suber	43.449758	6.767631
suber	42.608861	11.847372
suber	42.009478	9.3224
suber	43.410225	-3.415433
suber	44.856321	0.549171
suber	44.623265	-1.111158
suber	43.242272	10.532047
suber	43.284871	-2.157878
suber	42.224417	-8.731004
suber	40.318616	9.302296
suber	44.189874	8.377311
suber	42.547304	-7.249187
suber	43.095441	0.612528
suber	44.349283	-1.108076
suber	43.551083	-5.9339
suber	44.812234	7.989188
suber	43.155653	6.482552
suber	44.914262	-0.631462
suber	36.996895	-3.080341
suber	37.133839	-6.49268
suber	38.911627	-5.124085
suber	43.979121	-0.375727
suber	41.523961	2.185675
suber	43.677887	7.159061
suber	44.53022	10.831734
suber	36.758633	-5.453364
suber	44.08484	12.536288
suber	40.031499	15.308813
suber	42.165709	2.47417
suber	36.207713	-5.968242
suber	43.309776	-2.884848
suber	43.177772	-0.295601
suber	43.472904	-3.802753
suber	40.110611	-5.928918
suber	43.595278	3.856944
suber	39.474782	-0.366975
suber	39.878565	-0.34261
suber	42.316795	2.112042
suber	42.997158	-7.532553
suber	43.604239	10.773762
suber	43.461828	5.460432
suber	37.800833	-1.556944
suber	36.835414	-2.38634
suber	43.628658	1.836254
suber	44.111249	4.064587
suber	37.936857	12.874709
suber	37.520971	-8.446331
suber	43.139099	-4.624044
suber	42.526744	2.672163
suber	39.13	-4.65
suber	43.47	-5.13
suber	38.49	-3.86
suber	38.61	-2.71
suber	40.199495	-4.591223
suber	37.994717	14.021463
suber	38.369207	-6.801397
suber	43.674262	11.192269
suber	43.189935	-8.368515
suber	38.977651	-9.04065
suber	41.037983	9.467512
suber	43.647934	0.975344
suber	39.604597	-5.414833
suber	39.824688	-6.048317
suber	36.076267	-5.514318
suber	39.154182	-6.437692
suber	41.648403	8.868359
suber	38.97775	-8.244772
suber	39.242111	-7.386944
suber	42.785154	-8.021876
suber	40.45878	-6.141233
suber	41.244565	-7.832687
suber	41.24718	-5.898543
suber	42.821221	-1.665215
suber	39.46124	-8.752693
suber	45.030635	-1.159755
suber	37.877136	-5.832059
suber	40.523578	9.824363
suber	36.496454	-4.727654
suber	39.427388	-6.484805
suber	37.668182	-6.288869
suber	37.675996	-7.628181
suber	44.03437	-1.258325
suber	39.388242	-5.774773
suber	37.893397	-7.303401
suber	41.45277	13.183684
suber	39.183852	8.960323
suber	39.62	3.41
suber	33.902799	-6.83888
suber	43.371768	-1.778953
suber	42.336267	-7.854505
suber	43.482321	-0.922565
suber	44.19747	0.323531
suber	42.877193	13.77764
suber	37.649603	14.877168
suber	42.611926	-5.589864
suber	40.175414	8.772976
suber	37.489748	14.39709
suber	39.514862	8.515126
suber	43.220711	13.405286
suber	37.136667	14.531944
suber	41.656185	12.496622
suber	44.363594	9.24344
suber	38.969666	16.322388
suber	41.257222	13.667222
suber	44.217945	11.998547
suber	36.767707	3.053028
suber	38.089001	-3.80257
suber	38.295886	-0.575461
suber	40.527228	-8.082568
suber	38.427823	-6.422322
suber	40.638206	17.920162
suber	43.592446	1.452512
suber	41.604591	12.845911
suber	43.993887	10.197216
suber	41.365297	14.251248
suber	41.749167	13.26
suber	42.771688	-8.42641
suber	45.227254	10.53445
suber	40.109089	-5.472014
suber	43.156105	1.437052
suber	42.574737	-0.55503
suber	41.940467	8.773989
suber	36.868234	-4.34828
suber	42.354582	9.508552
suber	38.75882	-6.129307
suber	39.002872	-0.166069
suber	35.788587	-5.863999
suber	37.763053	-5.466962
suber	43.952816	4.807892
suber	44.472778	11.284167
suber	34.019225	-4.97944
suber	44.45571	4.708266
suber	42.435319	0.080966
suber	41.81331	2.329871
suber	42.520577	14.148465
suber	44.5339	0.41941
suber	44.70091	-0.09349
suber	44.42374	-0.32977
suber	45.06076	-0.1134
suber	45.16379	0.3903
suber	45.5999	-0.98095
suber	44.41171	-0.70619
suber	43.12409	2.81577
suber	39.269703	16.281624
suber	37.627269	13.398854
suber	36.45494	6.976284
suber	43.39	-1.36
suber	43.43087	6.39586
suber	43.18182	5.64319
suber	43.74968	7.53341
suber	38.7	-0.05
suber	39.42	-0.69
suber	43.66498	3.33599
suber	44.11242	1.49044
suber	44.07913	0.83808
suber	37.232647	-5.384616
suber	37.604534	-6.660832
suber	38.93	-6.86
suber	38.62	-7.16
suber	38.87	-6.49
suber	36.783333	8.683333
suber	35.293163	-5.504923
suber	33.22194	-6.87583
suber	33.813385	-6.073723
suber	40.704174	8.793952
suber	39.783215	2.787094
suber	40.647285	9.34404
suber	39.313117	9.402394
suber	43.633524	10.391214
suber	34.0575	-4.1603
suber	35.032	-5.167
suber	38.3234	-3.4589
suber	39.551	-4.9798
suber	41.8088	-6.0401
suber	37.2225	9.2225
suber	40.2594	-2.2839
suber	44.08028	9.78417
suber	36.586823	5.582733
suber	35.681441	-5.497129
suber	33.98	-6.5
suber	35.12419	-3.773313
suber	34.9097	-4.6187
suber	36.49278	8.305
suber	43.730966	11.553028
suber	43.43075	9.89312
suber	40.719827	8.259695
suber	39.53333	15.92694
suber	40.12	0.01
suber	38.82	-0.69
suber	39.16	-1.08
suber	36.65155	4.61762
suber	40.020967	9.648759
suber	36.37393	3.89876
suber	43.17312	0.20215
suber	43.59306	6.01639
suber	43.90554	1.91223
suber	42.149292	11.931767
suber	39.79071	-8.00725
suber	40.13915	-7.06313
suber	40.413	-7.29101
suber	42.04512	-8.33542
suber	43.63719	0.58377
suber	43.30401	3.18476
suber	43.83464	4.42973
suber	42.6842	9.03816
suber	36.829	-4.833
suber	38.97198	-7.32619
suber	41.5898	-7.74022
suber	37.3616	-8.83061
suber	40.67733	-6.92932
suber	42.97	-2.63
suber	42.72	-3.1
suber	43.31	11.33
suber	38.16	-5.9
suber	42.87354	-0.00287
suber	36.75	3.38333
suber	36.6843	10.58301
suber	36.4028	2.837
suber	36.36016	6.64243
suber	35.62222	6.47889
suber	36.96778	6.42944
suber	35.71667	9.28333
suber	36.45898	7.43273
suber	33.61222	-7.12111
suber	37.281233	-4.123887
suber	38.411357	-3.106484
suber	38.115096	-4.163518
suber	37.089054	-1.909583
suber	38.133622	-4.490269
suber	38.111467	-5.326207
suber	36.674982	-5.841289
suber	37.58114	-7.113528
suber	37.309334	-2.35808
suber	36.826001	-3.706396
suber	42.373	-5.994
suber	41.494	-1.604
suber	41.79	-1.8
suber	41.22022946	0.807112987
suber	41.45404246	-5.037595057
suber	35.61715453	-0.855727767
suber	35.80470033	-0.38598283
suber	35.28994309	0.398792853
suber	35.13627831	1.101454481
suber	35.45145916	1.20006771
suber	35.8892491	1.251588727
suber	33.41984973	-7.874769303
suber	32.62441492	-8.834215502
suber	33.65864771	-5.23560362
suber	39.05413495	-3.882695572
suber	38.07256409	15.74878131
suber	39.96285763	18.26567732
suber	39.06983881	17.03050083
suber	33.30744107	-6.327319747
suber	32.63351522	-5.520507323
suber	34.92459076	-1.501940138
suber	35.49127666	-0.356651875
suber	36.27629589	5.40618729
suber	31.66616421	-8.80733363
suber	40.12615947	16.37047359
